# Supplementary material for: Streptococcus sputorum, a Novel Member of Streptococcus with Multidrug Resistance, Exhibits Cytotoxicity
Source: Antibiotics (Basel). 2021 Dec 14;10(12):1532. doi: 10.3390/antibiotics10121532 (PMC8698525; doi:10.3390/antibiotics10121532)
Supplement: Supplementary file 1 [file antibiotics-10-01532-s001.zip › antibiotics-1464515-supplementary/Table S2.xls]

## Sheet: VFDB_Mar_19-268921126
Table S2 Virulence factor genes on the SP218,SP219 and reference S. pneumoniae genome Annotated by VFDB (http://www.mgc.ac.cn/VFs/)
VFclass	Virulence factors	Related genes	SP218	SP219	S.pneumoniae CGSP14	S.pneumoniae D39	S.pneumoniae Hungary19A-6	S.pneumoniae R6	S.pneumoniae TIGR4
Adherence	Choline-binding proteins	cbpD	orf01898	orf01894	SPCG_2168	SPD_2028	SPH_2399	spr2006	SP_2201
		cbpG	-	-	SPCG_0387	SPD_0356	SPH_0499	spr0349	SP_0390
		lytA	orf01388; orf01973; orf02095	orf01240; orf01969; orf02159	SPCG_1911	SPD_1737	SPH_0067	spr1754	SP_1937
		lytB	orf00193	orf00329	SPCG_0941	SPD_0853	SPH_1067	spr0867	SP_0965
		lytC	orf00776	orf00639	SPCG_1559	SPD_1403	SPH_1687	spr1431	SP_1573
		pce/cbpE	orf00218; orf00219	orf00303; orf00304	SPCG_0905	SPD_0821	SPH_1039	spr0831	SP_0930
		pspA	orf01656	orf01679	SPCG_0120	SPD_0126	SPH_0232	spr0121	SP_0117
		pspC/cbpA	-	-	SPCG_2158	SPD_2017	SPH_2388	spr1995	SP_2190
	Fibronectin-binding proteins	pavA	orf00192	orf00330	SPCG_0942	SPD_0854	SPH_1066	spr0868	SP_0966
	Laminin-binding protein	lmb	orf00158	orf00365	SPCG_0976	SPD_0888	SPH_1103	spr0906	SP_1002
	Sortase A	srtA	-	-	SPCG_1083	SPD_1076	SPH_1333	spr1098	SP_1218
	Streptococcal lipoprotein rotamase A	slrA	orf00386	orf00135	SPCG_0720	SPD_0672	SPH_0870	spr0679	SP_0771
	Streptococcal plasmin receptor/GAPDH	plr/gapA	orf02036	orf02081	SPCG_1979	SPD_1823	SPH_2168	spr1825	SP_2012
	rlrA islet	rrgA	-	-	-	-	SPH_0572	-	SP_0462
		rrgB	-	-	-	-	SPH_0574	-	SP_0463
		rrgC	-	-	-	-	SPH_0575	-	SP_0464
		srtB	-	-	-	-	SPH_0576	-	SP_0466
		srtC	-	-	-	-	SPH_0577	-	SP_0467
		srtD	-	-	-	-	SPH_0578	-	SP_0468
Enzyme	Hyaluronidase	hysA	-	-	SPCG_0322	SPD_0287	SPH_0426	spr0286	SP_0314
	Neuraminidase A	nanA	orf01079	orf00894	SPCG_1665	SPD_1504	SPH_1797	spr1536	SP_1693
	Streptococcal enolase	eno	orf01374	orf01254	SPCG_1150	SPD_1012	SPH_1222	spr1036	SP_1128
Immune evasion	Capsule	cps	orf01742	orf01595	SPCG_0346; SPCG_0347; SPCG_0348; SPCG_0349; SPCG_0350; SPCG_0351; SPCG_0352; SPCG_0353; SPCG_0354; SPCG_0355; SPCG_0356; SPCG_0357	SPD_0315; SPD_0316; SPD_0317; SPD_0318; SPD_0319; SPD_0320; SPD_0321; SPD_0322; SPD_0323; SPD_0324; SPD_0325; SPD_0326; SPD_0327; SPD_0328	SPH_0455; SPH_0456; SPH_0457; SPH_0458; SPH_0459; SPH_0460; SPH_0461; SPH_0462; SPH_0463; SPH_0464; SPH_0465	-	SP_0346; SP_0347; SP_0348; SP_0349; SP_0350; SP_0351; SP_0352; SP_0353; SP_0354; SP_0355; SP_0356; SP_0357; SP_0358; SP_0359; SP_0360
Iron uptake	Pneumococcal iron acquisition	piaA	-	-	SPCG_1009	SPD_0915	SPH_1134	spr0934	SP_1032
	Pneumococcal iron uptake	piuA	orf00921	orf01048	SPCG_1845	SPD_1652	SPH_1988	spr1687	SP_1872
Manganese uptake	Pneumococcal surface antigen A / Metal binding protein SloC	psaA	orf00854	orf00561	SPCG_1623	SPD_1463	SPH_1759	spr1494	SP_1650
Protease	C3-degrading protease	cppA	orf00652	orf00763	SPCG_1437	SPD_1278	SPH_1566	spr1304	SP_1449
	IgA1 protease	iga/zmpA	orf00860; orf01367	orf00555; orf01261	SPCG_1143	SPD_1018	SPH_1229	spr1042	SP_1154
	Serine protease	htrA/degP	orf01932	orf01928	SPCG_2205	SPD_2068	SPH_2438	spr2045	SP_2239
	Trigger factor	tig/ropA	orf01767	orf01848	SPCG_0399	SPD_0365	SPH_0509	spr0362	SP_0400
	Zinc metalloproteinase	zmpB	orf00466; orf01366	orf00055; orf01262	SPCG_0620	SPD_0577	SPH_0759	spr0581	SP_0664
		zmpC	orf01870	orf01866	-	-	-	-	SP_0071
Toxin	Pneumolysin	ply	orf01846	orf01769	SPCG_1898	SPD_1726	SPH_2065	spr1739	SP_1923
